# Supplementary material for: Pharmacological Characterization of P626, a Novel Dual Adenosine A2A/A2B Receptor Antagonist, on Synaptic Plasticity and during an Ischemic-like Insult in CA1 Rat Hippocampus
Source: Biomolecules. 2023 May 27;13(6):894. doi: 10.3390/biom13060894 (PMC10296693; doi:10.3390/biom13060894)
Supplement: Supplementary file 1 [file biomolecules-13-00894-s001.zip]

Archive with 1 entries (1 files):
- Caption Figure S1- Venturini et al Biomolecules.pdf
